# Supplementary material for: Optimizing Myocardial Protection in Minimally Invasive Cardiac Surgeries: A Network Comparison of Del Nido, Histidine-Tryptophan-Ketoglutarate, and Blood Cardioplegia
Source: J Clin Med. 2024 Nov 19;13(22):6977. doi: 10.3390/jcm13226977 (PMC11594564; doi:10.3390/jcm13226977)
Supplement: Supplementary file 1 [file jcm-13-06977-s001.zip]

Archive with 1 entries (1 files):
- jcm-3295414-supplementary.pdf
